# Supplementary material for: Association of psychological factors with limb disability in patients with cervical radiculopathy: comparison with carpal tunnel syndrome
Source: BMC Musculoskelet Disord. 2022 Jul 14;23:667. doi: 10.1186/s12891-022-05593-2 (PMC9281137; doi:10.1186/s12891-022-05593-2)
Supplement: Supplementary file 1 — Additional file 1. [file 12891_2022_5593_MOESM1_ESM.xlsx]

## Sheet: Sheet1
Name	Group	Sex	Age	Occupation	EducationYears	Duration	TherapyHistory	Medication	Physiotherapy	Injection	Cast	Surgery	ChronicHistory	DM	HTN	THY	PsychologyDisorder	SCZ	ANX	MDD	OCD	VASscore	DASHscale	DASHscore	HADSAnx	HADSDep	PCScale	AffectedSide	GripCorolation	PinchCorolation	EMGNCV
Masume Baluchian	1	2	52	3	14	2	2	2	2	1	1	1	1				1					60	37	59.0909	9	8	34	3	10	1.5	2
mohtaram darya del	1	2	52	2	0	2	1						2	1	2	1	1					70	34	52.2727	8	12	27	3	8	4	2
monire asadi	1	2	47	2	4	3	1						1				2	1	2	2	1	50	24	29.5455	14	13	31	2	22	9.5	1
nayere heraghi	1	2	49	2	12	3	1						1				1					40	34	52.2727	7	6	28	2	15	7	1
monire sadat teymuri	1	2	46	2	12	1	1						1				1					60	33	50	7	17	37	1	12	4	2
fateme kord	1	2	47	2	0	1	1						1				2	1	2	2	1	30	28	38.6364	16	11	43	1	18	3.5	2
parvane ahmadi	1	2	57	2	12	1	1						2	2	1	1	2	1	1	2	2	70	28	38.6364	6	14	27	1	17	1.5	2
zeynab purgholamali	1	2	24	3	16	10	2	2	1	1	1	1	1				1					80	37	59.0909	12	10	28	1	14	4.5	2
ashraf chubdarzadeh	1	2	46	2	5	24	1						1				1					70	37	59.0909	20	9	26	3	12	5.5	1
mohamad seyed abadi	1	1	25	5	14	12	1						1				1					70	28	38.6364	6	5	42	3	44	9.5	1
zahra saghi	1	2	57	2	4	0.5	1						1				2	1	2	1	1	80	42	70.4545	10	13	26	2	6	2.5	1
fateme amani	1	2	39	1	8	1	2	2	2	1	1	1	1				1					80	44	75	10	8	33	2	13	3.75	1
morteza garzi	1	1	22	5	16	0.25	1						1				1					40	17	13.6364	9	7	20	2	40	11	1
mobarak pahlevan	1	2	43	2	0	3	1						1				1					60	35	54.5455	11	4	35	2	23	9	1
hamed amini	1	1	32	1	16	12	1						1				1					40	17	13.6364	4	2	21	2	30	7	1
hamid rahmanian	1	1	52	3	12	2	2	2	2	1	1	1	1				1					10	13	4.54545	1	4	14	3	50	12.5	1
azam ghaderi	1	2	45	1	14	8	2	1	1	2	1	1	2	1	2	1	2	1	1	2	1	95	48	84.0909	17	11	33	3	6	3.5	1
fateme keyvanlu	1	2	27	2	16	3	2	2	2	1	1	1	1				2	1	1	1	2	40	35	54.5455	0	14	23	3	24	5	1
maryam zare mehrjerdi	1	2	19	5	13	5	1						1				1					70	27	36.3636	5	5	12	3	20	6.5	1
afshin sarkuhi	1	1	22	1	11	18	1						1				1					55	39	63.6364	4	15	21	1	50	6.5	1
madineh ahmadi	1	2	39	1	10	12	2	1	1	1	2	1	1				2	1	2	2	1	65	47	81.8182	12	11	20	1	9	4.5	1
fatemeh nafar	1	2	41	2	5	24	1						1				2	2	1	2	1	30	27	36.3636	7	15	36	3	10	2	1
batul ghadamgaahi	1	2	66	2	0	3	2	2	1	1	1	1	1				1					80	51	90.9091	16	15	37	3	16	4	2
saeede mohamad gholizadeh	1	2	21	2	14	1	2	2	1	2	1	1	1				1					70	30	43.1818	5	7	20	1	14	1.5	1
zohre musavi moghadam	1	2	75	2	0	0.5	1						1				2	1	1	2	1	65	31	45.4545	12	8	36	2	16	4	1
khatun nadimi	1	2	42	2	5	2	1						1				1					75	42	70.4545	9	12	45	1	15	5.5	1
monire naghashan	1	2	46	3	14	1.5	1						1				1					90	49	86.3636	10	8	31	2	2	1	1
mona zaferanie	1	2	19	5	12	1	1						1				2	1	1	2	1	80	39	63.6364	14	5	31	2	6	1.5	1
ali bakhshi	1	1	40	3	16	54	1						2	1	2	1	1					10	14	6.81818	6	4	16	2	46	9.5	1
nesa arab	1	2	27	2	8	4	1						1				1					70	29	40.9091	2	5	23	3	12	4	1
simin abas negad	1	2	47	3	16	36	2	1	1	2	1	1	1				1					30	30	43.1818	10	1	26	3	22	5	1
maryam hoseini	1	2	32	3	16	0.75	1						1				1					50	38	61.3636	11	14	34	1	20	3.5	1
hosein ranjbar haji abadi	1	1	28	1	5	12	2	2	1	2	1	1	1				1					20	17	13.6364	5	5	22	1	42	6.5	1
masume monfared	1	2	53	2	0	96	1						2	1	1	1	2	1	2	2	1	70	46	79.5455	12	11	49	3	15	4	1
fatemeh daliri bejhgani	1	2	37	2	0	4	1						1				2	1	2	2	1	70	38	61.3636	16	15	30	2	18	5.5	1
parvin jafarzadeh	1	2	47	2	5	144	1						2	1	2	2	2	1	1	2	1	70	42	70.4545	17	10	26	2	18	5	1
zohre heydari	1	2	36	3	16	0.25	1						2	1	2	1	1					50	22	25	8	4	20	1	6	1	1
fereshte shahriari javan	1	2	44	2	14	2.5	1						1				2	1	1	2	1	50	37	59.0909	8	4	21	2	14	4	1
ozra vatandust	1	2	44	2	3	0.25	1						1				1					60	20	20.4545	8	6	16	1	14	3	1
azam dadgar moqaddam	1	2	47	1	8	120	1						1				2	1	1	2	1	90	40	65.9091	9	10	47	1	8	3	1
masome rezaee	1	2	47	2	12	48	1						1				1					90	43	72.7273	18	8	39	1	8	2	1
sedighe abkhize	1	2	62	2	5	3	2	1	1	2	1	1	1				1					50	28	38.6364	5	6	28	2	9	2.5	1
sajjad sohrabi	1	1	28	1	8	0.25	1						1				1					80	35	54.5455	7	2	33	1	18	6	1
hassan naderi	1	1	47	1	12	24	1						1				1					50	31	45.4545	11	9	38	2	18	5	1
emad barati	1	1	27	3	16	18	1						1				1					70	35	54.5455	8	15	28	3	27	2.5	1
zahra bagheri	1	2	50	2	5	2	1						1				1					100	18	15.9091	16	10	36	1	16	3.5	1
fateme bandani	1	2	42	2	12	36	1						1				1					50	30	43.1818	8	7	22	1	8	4	1
mahin ghorbani	1	2	44	1	5	24	1						1				1					60	29	40.9091	8	7	13	2	16	2	1
samira khoshi	1	2	34	3	12	12	1						1				1					90	40	65.9091	17	12	33	1	6	1	1
akram jalalabadi	1	2	34	3	14	48	2	1	1	2	2	1	2	1	2	1	2	1	1	1	1	100	39	63.6364	7	4	42	2	2	2	1
zahra mirzaie	1	2	25	2	5	36	2	1	2	2	1	1	1				1					100	25	31.8182	2	0	35	1	18	2	1
tahere irani	1	2	46	2	16	36	1						1				1					80	23	27.2727	17	14	26	1	12	4	1
najme mohammad zade	1	2	43	2	12	240	1						1				1					100	38	61.3636	9	13	37	1	10	4	1
zahra alizade	1	2	50	2	5	6	1						1				1					0	15	9.09091	3	6	12	3	14	3	1
esmat abdollah zade	1	2	51	2	12	48	2	1	2	1	1	1	1				1					60	27	36.3636	7	4	32	2	12	2.5	1
narges tavana	1	2	57	1	12	4	1						1				1					30	38	61.3636	7	8	18	3	2	0	2
fateme bayat tork	1	2	44	2	0	24	1						1				1					40	42	70.4545	10	9	26	1	1.5	0	1
nazgol mir	1	2	58	2	0	12	1						2	1	2	1	1					70	34	52.2727	4	8	13	2	10	2	1
hadi bavojdan	1	1	42	1	9	3	1						1				1					100	37	59.0909	8	8	31	1	45	10	2
mansore nakhaie	1	2	24	2	12	12	2	1	1	2	1	1	1				1					100	26	34.0909	12	6	13	1	18	3.5	1
safarali bojmehrani	1	1	42	3	25	1.5	1						1				1					30	22	25	0	4	8	2	25	7.5	1
sakine salimi	1	2	50	2	5	24	1						2	1	2	1	1					100	37	59.0909	4	1	6	1	4	1.5	1
ahmad mohammadi saber	1	1	47	1	7	36	1						1				1					100	30	43.1818	11	5	44	2	42	5	1
zohre khoshdost	1	2	38	2	5	3	1						1				2	1	1	2	1	50	16	11.3636	10	13	51	1	10	2	1
mansore ghayratzade	1	2	42	2	12	18	1						1				2	1	1	1	2	100	43	72.7273	20	16	45	1	4	1.5	1
zahra afshar	1	2	61	2	0	12	2	1	1	2	1	1	2	1	2	1	1					100	40	65.9091	12	10	26	3	8	2	1
bi bi zahra hosani	1	2	52	2	14	1	1						2	2	2	1	1					80	19	18.1818	6	10	8	2	12	2.5	1
fateme barati	1	2	54	3	9	0.25	1						1				1					20	26	34.0909	3	4	26	2	18		1
reza arefi	1	1	27	1	12	2	1						1				1					60	41	68.1818	6	11	35	1	8		1
soraya rahmani	1	2	25	2	5	12	1						1				1					100	21	22.7273	10	9	30	1	10		1
fateme torabaki	1	2	40	2	6	36	1						2	1	2	1	1					100	47	81.8182	11	6	28	2	0		1
fateme gholami	1	2	53	2	5	0.5	1						1				1					100	32	47.7273	8	2	31	1	18		1
mansore serati	1	2	41	2	5	36	2	1	1	2	1	1	1				1					50	47	81.8182	13	16	50	1	6		1
maryam zahed nik seresht	1	2	38	3	16	12	2	1	1	1	1	2	1				1					30	11	0	5	4	8	1	14		1
marzie qasem abadi	1	2	42	3	16	2	1						1				1					60	48	84.0909	11	5	31	1	8		1
mahdie nori	1	2	34	2	14	24	1						1				1					0	29	40.9091	5	2	25	2	16		1
fahime ebrahimi moghadam	1	2	31	1	16	6	1						1				1					80	39	63.6364	12	7	24	3	2		1
somaye baloch gharaei	1	2	35	2	12	1	1						1				1					100	51	90.9091	21	10	52	3	0		1
akram badamaki	1	2	41	2	12	24	2	1	2	1	1	1	1				1					70	33	50	15	8	27	3	16		1
saeed parvaz zade	1	1	38	1	14	0.25	1						1				1					0	19	18.1818	0	0	10	3	22		2
khase ramezani	1	2	43	2	8	2	1						1				1					90	53	95.4545	10	3	38	2	4		1
zohre gholami	1	2	30	2	8	36	1						1				1					80	48	84.0909	21	13	35	3	20		1
sedighe mirzadosti	1	2	40	2	0	2	2	1	2	1	1	1	1				1					70	52	93.1818	15	14	26	2	0		1
shahnaz ghanbari	1	2	38	1	5	1	1						1				1					80	27	36.3636	9	6	46	2	12		1
bi bi maryam yaghe	1	2	34	2	5	96	2	1	2	1	1	1	1				1					100	37	59.0909	6	6	24	1	4		1
akram onsori	1	2	36	2	5	18	1						1				2	1	1	2	1	70	27	36.3636	12	5	32	2	4		1
ashraf dolat abadi	1	2	38	2	12	1	1						1				1					50	14	6.81818	14	14	35	3	2		1
azam rezayi	1	2	35	2	12	24	2	1	2	1	1	1	1				1					0	22	25	5	1	28	3	10		1
naz bi bi righi	1	2	57	2	0	96	1						1				2	1	2	1	1	90	39	63.6364	18	11	41	1	20		1
soraya ghenaati	1	2	55	2	5	24	2	1	2	1	1	1	2	2	1	1	1					80	40	65.9091	9	8	33	2	6		1
tahere safaean	1	2	42	3	14	3	1						1				1					70	40	65.9091	13	12	31	3	22.5	5	1
azam faraji	1	2	53	2	12	240	1						1				1					50	36	56.8182	8	8	26	3	12	3.5	1
